# Supplementary material for: Controlled Anchoring of (Phenylureido)sulfonamide-Based Receptor Moieties: An Impact of Binding Site Multiplication on Complexation Properties
Source: Molecules. 2021 Sep 18;26(18):5670. doi: 10.3390/molecules26185670 (PMC8468139; doi:10.3390/molecules26185670)
Supplement: Supplementary file 1 [file molecules-26-05670-s001.zip]

Archive with 1 entries (1 files):
- molecules-1366588-supplementary.pdf
